# Supplementary material for: Genomic Investigation and Comparative Analysis of European High-Risk Clone of Acinetobacter baumannii ST2
Source: Microorganisms. 2024 Dec 2;12(12):2474. doi: 10.3390/microorganisms12122474 (PMC11728346; doi:10.3390/microorganisms12122474)
Supplement: Supplementary file 1 [file microorganisms-12-02474-s001.zip]

Archive with 1 entries (1 files):
- microorganisms-3318017-supplementary.pdf
